# Supplementary material for: No-Restraint Committed General Hospital Psychiatric Units (SPDCs) in Italy—A Descriptive Organizational Study
Source: Healthcare (Basel). 2024 May 28;12(11):1104. doi: 10.3390/healthcare12111104 (PMC11171828; doi:10.3390/healthcare12111104)
Supplement: Supplementary file 1 [file healthcare-12-01104-s001.zip]

Archive with 1 entries (1 files):
- healthcare-2990142-supplementary.xlsx
