# Supplementary material for: No-Restraint Committed General Hospital Psychiatric Units (SPDCs) in Italy—A Descriptive Organizational Study
Source: Healthcare (Basel). 2024 May 28;12(11):1104. doi: 10.3390/healthcare12111104 (PMC11171828; doi:10.3390/healthcare12111104)
Supplement: Supplementary file 1 [file healthcare-12-01104-s001.zip › healthcare-2990142-supplementary.xlsx]

## Sheet: No-restraintQuestionnaire_Items
Section	Item	Options	Item Question [Italiano]	Item Question [English translation]	Format of Question	Scale	Number of Options	Options
0	1	1	Dichiarazione di aver letto le informazioni sullo studio	Declaration to have read the Information about the study	Dichotomous	Nominal	2	Yes; No.
0	2	1	Accordo di partecipazione allo studio	Agreement to participate in the study	Dichotomous	Nominal	2	Yes; No.
0	3	1	Consenso alla conservazione dei dati	Consent to data retention	Dichotomous	Nominal	2	Yes; No.
0	4	1	Nome	Name	Open [string format]
0	5	1	Cognome	Surname	Open [string format]
0	6	1	Titolo e ruolo dell'informatore nell'organizzazione	Informants title and role in organization	Open [string format]
0	7	1	Numero di telefono	Telephone Number	Open [string format]
0	8	1	Email	Email	Open [string format]
1	9	1	Nome dell'ospedale	Name of Hospital	Open [string format]
1	10	1	Indirizzo	Address	Open [string format]
1	11	1	Numero di telefono del reparto	Telefone number of department	Open [string format]
1	12	1	Tipo di reparto	Type of department	Dichotomous		2+1	Closed doors; Open doors; I don't know.
2	13	1	Nel periodo compreso tra il 1 gennaio 2022 e il 31 dicembre 2022 sono state effettuate una o più contenzioni?	In the period between 1 January 2022 and 31 December 2022, did one or more restraints take place?	Dichotomous		2+1	yes; no; I don't know.
2	14	1	Quando è stata effettuata l’ultima contenzione?	When was the last restraint carried out?	Open [string format]
2	15	1	In caso di contenzione meccanica il SPDC si impegna a rispettare i seguenti standard: A) in caso di contenzione meccanica si assicura la presenza continua di un operatore a fianco del paziente. La contenzione meccanica configura un grave rischio per l'incolumità fisica e psicologica della persona che richiede la massima e costante attenzione. Solo la presenza continua di un operatore è in grado d…	In the case of mechanical restraint, the Psychiatric Diagnostic and Treatment Service (Servizio Psichiatrico di Diagnosi e Cura - SPDC) is committed to the following standards: A and/or B	Multinominal		5	Only A; Only B; Einter A or B; Neither A nor B; I don't know.
2	16	1	Informazioni sulle contezioni effettuate nel 2022 [Numero totale di persone sottoposte a contenzione durante l'anno ]	Information on restraints carried out in 2022 [Total number of people subject to restraint during the year]	Number	Cardinal
2	16	2	Informazioni sulle contezioni effettuate nel 2022 [Numero totale di episodi di contenzione durante l'anno]	Information on restraints carried out in 2022 [Total number of restraint episodes during the year]	Number	Cardinal
2	16	3	Informazioni sulle contezioni effettuate nel 2022 [Numero di episodi di contenzione perduranti PIÙ di 24 ore]	Information on restraints carried out in 2022 [Number of restrain episodes lasting MORE than 24 hours]	Number	Cardinal
2	16	4	Informazioni sulle contezioni effettuate nel 2022 [Numero di episodi di contenzione perduranti MENO di 24 ore]	Information on restraints carried out in 2022 [Number of restrain episodes lasting LESS than 24 hours]	Number	Cardinal
2	16	5	Informazioni sulle contezioni effettuate nel 2022 [Durata dell'episodio di contenzione più lungo nel 2022 (in ore)]	Information on restraints carried out in 2022[Duration of the longest episode of restraint in 2022 (in hours)]	Number	Cardinal
3	17	1	Numero posti letto	Number of beds	Number
3	18	1	Superficie (in m2)	Surface area (in m2)	Number
3	19	1	Numero di stanze [Singole]	Number of rooms [Single]	Number
3	19	2	Numero di stanze [Doppie]	Number of rooms [Double]	Number
3	19	3	Numero di stanze [Altro]	Number of rooms [Other]	Number
3	20	1	Presenza di campanello su ogni singola stanza	Presence of the bell in every single room	Dichotomous		2+1	yes; no; I don't know.
3	21	1	Presenza di bagni in tutte le stanze	Presence of bathrooms in all rooms	Dichotomous		2+1	yes; no; I don't know.
3	22	1	Presenza di una sala mensa	Presence of a canteen	Dichotomous		2+1	yes; no; I don't know.
3	23	1	Presenza di una sala soggiorno con TV	Presence of a living room with TV	Dichotomous		2+1	yes; no; I don't know.
3	24	1	Presenza di un ambiente fumatori con aspiratori funzionanti	Presence of a smoking environment with functioning exhaust fans	Dichotomous		2+1	yes; no; I don't know.
3	25	1	Porta di accesso blindata	Armoured access door	Dichotomous		2+1	yes; no; I don't know.
3	26	1	Presenza di telecamere	Presence of cameras	Dichotomous		2+1	yes; no; I don't know.
3	27	1	Presenza di un giardino o di uno spazio esterno [Giardino ad uso esclusivo del SPDC]	Presence of a garden or outdoor space [Garden for the exclusive use of the SPDC]	Dichotomous		2+1	yes; no; I don't know.
3	27	2	Presenza di un giardino o di uno spazio esterno [Altro spazio esterno ad uso esclusivo del SPDC]	Presence of a garden or outdoor space [Other outdoor spaces for the exclusive use of the SPDC]	Dichotomous		2+1	yes; no; I don't know.
3	27	3	Presenza di un giardino o di uno spazio esterno [Giardino in comune con altri reparti]	Presence of a garden or outdoor space [Garden shared with other wards]	Dichotomous		2+1	yes; no; I don't know.
3	27	4	Presenza di un giardino o di uno spazio esterno [Altro spazio esterno in comune con altri reparti]	Presence of a garden or outdoor space [Other outdoor spaces shared with other wards]	Dichotomous		2+1	yes; no; I don't know.
3	27	5	Presenza di un giardino o di uno spazio esterno [Nessuno dei due]	Presence of a garden or outdoor space [Neither]	Dichotomous		2+1	yes; no; I don't know.
3	27	6	Presenza di un giardino o di uno spazio esterno [Non saprei]	Presence of a garden or outdoor space [I don't know]	Dichotomous		2+1	yes; no; I don't know.
3	28	1	Il SPDC si trova a piano terra	The SPDC is located on the ground floor	Dichotomous		2+1	yes; no; I don't know.
3	29	1	La manutenzione e le pulizie sono idonee a rendere gli ambienti decorosi	Maintenance and cleaning are appropriate to make the environments decent	Dichotomous		2+1	yes; no; I don't know.
3	30	1	Presenza di un distributore di bevande	Presence of a drinks dispenser	Multinominal		3+1	Yes, there is a drinks dispenser; No, but there is antother services (e.g., cafeteria); No; I don't know.
4	32	1	Numero personale di cui medici, infermieri, psicologi, operatori socio-sanitari, tecnici della riabilitazione psichiatrica, assistenti sociali [Medici]	Number of staff [Medical doctors]	Number
4	32	2	Numero personale di cui medici, infermieri, psicologi, operatori socio-sanitari, tecnici della riabilitazione psichiatrica, assistenti sociali [Infermieri]	Number of staff [Nurses]	Number
4	32	3	Numero personale di cui medici, infermieri, psicologi, operatori socio-sanitari, tecnici della riabilitazione psichiatrica, assistenti sociali [Psicologi]	Number of staff [Psychologists]	Number
4	32	4	Numero personale di cui medici, infermieri, psicologi, operatori socio-sanitari, tecnici della riabilitazione psichiatrica, assistenti sociali [Operatori socio-sanitari]	Number of staff [Social workers in public health service]	Number
4	32	5	Numero personale di cui medici, infermieri, psicologi, operatori socio-sanitari, tecnici della riabilitazione psichiatrica, assistenti sociali [Tecnici della riabilitazione psichiatrica]	Number of staff [Psychiatric rehabilitation technicians]	Number
4	32	6	Numero personale di cui medici, infermieri, psicologi, operatori socio-sanitari, tecnici della riabilitazione psichiatrica, assistenti sociali [Assistenti sociali]	Number of staff [Social workers]	Number
4	32	7	Numero personale di cui medici, infermieri, psicologi, operatori socio-sanitari, tecnici della riabilitazione psichiatrica, assistenti sociali [Altro]	Number of staff [Other]	Number
4	32	8	Numero operatori per turno e loro qualifica [Mattina][Medici]	Number of operators per shift and their qualifications [Morning][Medical doctors]	Number
4	32	9	Numero operatori per turno e loro qualifica [Mattina][Infermieri]	Number of operators per shift and their qualifications [Morning][Nurses]	Number
4	32	10	Numero operatori per turno e loro qualifica [Mattina][Psicologi]	Number of operators per shift and their qualifications [Morning][Psychologists]	Number
4	32	11	Numero operatori per turno e loro qualifica [Mattina][Operatori socio sanitari]	Number of operators per shift and their qualifications [Morning][social workers in public health service]	Number
4	32	12	Numero operatori per turno e loro qualifica [Mattina][Tecnici della riabilitazione psichiatrica ]	Number of operators per shift and their qualifications [Morning][Psychiatric rehabilitation technicians ]	Number
4	32	13	Numero operatori per turno e loro qualifica [Mattina][Assistenti sociali]	Number of operators per shift and their qualifications [Morning][Social workers]	Number
4	32	14	Numero operatori per turno e loro qualifica [Mattina][Altro]	Number of operators per shift and their qualifications [Morning][Other]	Number
4	32	15	Numero operatori per turno e loro qualifica [Pomeriggio][Medici]	Number of operators per shift and their qualifications [Afternoon][Medical doctors]	Number
4	32	16	Numero operatori per turno e loro qualifica [Pomeriggio][Infermieri]	Number of operators per shift and their qualifications [Afternoon][Nurses]	Number
4	32	17	Numero operatori per turno e loro qualifica [Pomeriggio][Psicologi]	Number of operators per shift and their qualifications [Afternoon][Psychologists]	Number
4	32	18	Numero operatori per turno e loro qualifica [Pomeriggio][Operatori socio sanitari]	Number of operators per shift and their qualifications [Afternoon][Social workers in public health service]	Number
4	32	19	Numero operatori per turno e loro qualifica [Pomeriggio][Tecnici della riabilitazione psichiatrica ]	Number of operators per shift and their qualifications [Afternoon][Psychiatric rehabilitation technicians]	Number
4	32	20	Numero operatori per turno e loro qualifica [Pomeriggio][Assistenti sociali]	Number of operators per shift and their qualifications [Afternoon][Social workers]	Number
4	32	21	Numero operatori per turno e loro qualifica [Pomeriggio][Altro]	Number of operators per shift and their qualifications [Afternoon] [Other]	Number
4	32	22	Numero operatori per turno e loro qualifica [Notte][Medici]	Number of operators per shift and their qualifications [Night][Medical doctors]	Number
4	32	23	Numero operatori per turno e loro qualifica [Notte][Infermieri]	Number of operators per shift and their qualifications [Night][Nurses]	Number
4	32	24	Numero operatori per turno e loro qualifica [Notte][Psicologi]	Number of operators per shift and their qualifications [Night][Psychologists]	Number
4	32	25	Numero operatori per turno e loro qualifica [Notte][Operatori socio sanitari]	Number of operators per shift and their qualifications [Night][Social workers in public health service]	Number
4	32	26	Numero operatori per turno e loro qualifica [Notte][Tecnici della riabilitazione psichiatrica ]	Number of operators per shift and their qualifications [Night][Psychiatric rehabilitation technicians]	Number
4	32	27	Numero operatori per turno e loro qualifica [Notte][Assistenti sociali]	Number of operators per shift and their qualifications [Night][Social workers]	Number
4	32	28	Numero operatori per turno e loro qualifica [Notte][Altro]	Number of operators per shift and their qualifications [Night][Other]	Number
4	33	1	Per i medici è presente una guardia attiva o una reperibilità?	Is there an active on-call or availability for doctors?	Multinominal		4+1	Yes, there is an active on-call; Yes, there is an availability; No; Yes, both are present; I don't know.
4	34	1	I medici del Dipartimento di salute mentale eseguono turni di guardia in SPDC?	Do mental health department doctors perform on-call shifts in the SPDC?	Dichotomous		2+1	yes; no; I don't know.
5	35	1	Numero di giornate in TSO e percentuale di giornate in TSO rispetto al totale di giornate di ricovero [Numero di giornate]	Number of days in TSO (Trattamento Sanitario Obbligatorio, or Compulsory Health Treatment) and percentage of days in TSO in relation to total days of hospitalization. [Number of days]	Number
5	35	2	Numero di giornate in TSO e percentuale di giornate in TSO rispetto al totale di giornate di ricovero [Percentuale di giornate di TSO rispetto al totale]	Number of days in TSO (Trattamento Sanitario Obbligatorio, or Compulsory Health Treatment) and percentage of days in TSO in relation to total days of hospitalization. [Percentage of days in TSO in relation to total days of hospitalization]	Number
5	36	1	Sono monitorati gli infortuni per episodi di aggressività nei confronti degli operatori?	Are injuries due to aggression towards operators monitored?	Dichotomous		2+1	yes; no; I don't know.
5	37	1	Sono utilizzate scale e questionari tra cui la valutazione degli esiti?	Do you use scales and questionnaires including outcome assessment?	Dichotomous		2+1	yes; no; I don't know.
5	38	1	Si eseguono ricoveri in sovrannumero?	Are supernumerary admissions performed?	Dichotomous		2+1	yes; no; I don't know.
5	39	1	La cartella medica, infermieristica e la scheda della terapia sono informatizzate?	Are the medical, nursing and therapy records computerised?	Multinominal		4+1	yes; the mdical and/or nursing redord; Yes, the therapy record; Yes, both; No; I don't know.
5	40	1	Esiste una procedura per la gestione del rischio aggressivo auto ed eterodiretto?	Is there a procedure for self- and hetero-directed aggressive risk management?	Dichotomous		2+1	yes; no; I don't know.
5	41	1	Esistono procedure di accesso e di dimissione con le interfacce del Dipartimento di salute mentale?	Are there access and discharge procedures with mental health department interfaces?	Dichotomous		2+1	yes; no; I don't know.
5	42	1	Esiste una procedura con il PS rispetto alle consulenze e ai ricoveri?	Is there a procedure with the ER with respect to consultations and admissions?	Dichotomous		2+1	yes; no; I don't know.
5	43	1	Quali attività vengono svolte all’interno del reparto? [Giro visita]	What activities are carried out within the department? [Visiting rounds]	Dichotomous		2+1	yes; no; I don't know.
5	43	2	Quali attività vengono svolte all’interno del reparto? [Colloqui individuali in ambulatorio]	What activities are carried out within the department? [Individual outpatient interviews]	Dichotomous		2+1	yes; no; I don't know.
5	43	3	Quali attività vengono svolte all’interno del reparto? [Interventi psicologici singoli e di gruppo ]	What activities are carried out within the department? [Individual and group psychological interventions]	Dichotomous		2+1	yes; no; I don't know.
5	43	4	Quali attività vengono svolte all’interno del reparto? [Interventi psicosociali rivolti ai familiari]	What activities are carried out within the department? [Psychosocial interventions for family members]	Dichotomous		2+1	yes; no; I don't know.
5	43	5	Quali attività vengono svolte all’interno del reparto? [Altro]	What activities are carried out within the department? [Other]	Dichotomous		2+1	yes; no; I don't know.
5	44	1	Presenza di piani di assistenza individuali	Presence of individual care plans	Dichotomous		2+1	yes; no; I don't know.
5	45	1	Somministrazione individuale della terapia in spazi riservati	Individual administration of therapy in private spaces	Dichotomous		2+1	yes; no; I don't know.
5	46	1	Presenza di una procedura per eliminare il ricorso alla contenzione meccanica e spaziale	Presence of a procedure to eliminate the use of mechanical and spatial restraints	Dichotomous		2+1	yes; no; I don't know.
5	47	1	In caso di contenzioni, oltre al punto 46, è presente una procedura per ridurne il rischio e la durata?	In addition to item 46, is there a procedure to reduce their risk and duration in case of restraints?	Dichotomous		2+1	yes; no; I don't know.
5	48	1	Le contenzioni vengono annotate in cartelle in un registro?	Are restraints noted in folders in a register?	Dichotomous		2+1	yes; no; I don't know.
5	49	1	Le contenzioni sono soggette ad audit o a revisione periodica?	Are restraints subject to audits or periodic reviews?	Multinominal		4+1	yes, they are subject to audits; yes, they are subject to periodic reviews; yes, they are subject to both; no; I don't know.
5	50	1	In caso di contenzione è prevista una assistenza continuativa da parte del personale?	In the case of restraint, is continuous staff assistance provided?	Dichotomous		2+1	yes; no; I don't know.
5	51	1	Esiste una procedura con la polizia locale?	Is there a procedure with the local police?	Dichotomous		2+1	yes; no; I don't know.
5	52	1	I degenti possono tenere oggetti personali quali telefono e computer e altro?	Can in-patients keep personal items such as telephones and computers etc.?	Dichotomous		2+1	yes; no; I don't know.
5	53	1	Sono previsti per i degenti permessi di uscita anche da soli?	Are in-patients allowed to go out alone?	Dichotomous		2+1	yes; no; I don't know.
5	54	1	Viene messo in atto con continuità un programma di formazione del personale sulla gestione del rischio auto ed etero aggressività?	Is a staff training programme on self- and hetero-aggression risk management implemented on a regular basis?
6	55	1	Popolazione di riferimento del SPDC	SPDC target population	Number
6	56	1	Numero di SPDC presenti nel Dipartimento	Number of SPDCs in the Department	Number
6	57	1	Popolazione di riferimento del Dipartimento	Department target population	Number
6	58	1	Elencare il nome delle strutture complesse che compongono il Dipartimento	List the name of organizations which belong to the department	Open [String]
6	59	1	Il SPDC è parte di una azienda sanitaria o di una azienda ospedaliera	The SPDC is part of a health care service (“azienda sanitaria”) or hospital (“azienda ospedaliera”)	Dichotomous		2+1	yes; no; I don't know.
6	59	2	Il SPDC è parte di una azienda sanitaria o di una azienda ospedaliera [Altro]	The SPDC is part of a health care service (“azienda sanitaria”) or hospital (“azienda ospedaliera”) [Other]	Dichotomous		2+1	yes; no; I don't know.
7	60	1	Modifiche organizzative (es. sono stati individuati spazi e percorsi separati oppure il SPDC è stato individuato SPDC Covid o SPDC non-Covid all'interno della rete degli SPDC afferenti all'Area Vasta; introduzione di sistemi di monitoraggio dello spazio)	Covid Impact - Organisational changes	Open [String]
7	61	1	Problemi relativi agli operatori (indicare se vi sono stati problemi per contagi o presenza di operatori non vaccinati)	Covid Impact - Operator-related issues	Open [String]
7	62	1	Problemi relativi ai pazienti e ai visitatori (andamento dei ricoveri e limitazioni nelle visite di esterni)	Covid Impact - Problems related to patients and visitors	Open [String]
8	63	1	Qui potete inserire eventuali chiarimenti sulle risposte chiuse fornite in precedenza, indicando il numero di domanda a cui vi riferite.	Here you can enter any clarifications on previously given closed answers, indicating the question number to which you are referring.	Open [String]
